# Supplementary material for: Reveal the Patterns of Prescriptions for Recurrent Respiratory Tract Infections' Treatment Based on Multiple Illustrious Senior Traditional Chinese Medicine Practitioners
Source: Evid Based Complement Alternat Med. 2023 May 25;2023:7982927. doi: 10.1155/2023/7982927 (PMC10234731; doi:10.1155/2023/7982927)
Supplement: Supplementary Materials — Table S1: The difference between related work and previous studies. Table S2: All 45 association rules are shown. Table S3: All 226 disease-herb interaction targets are shown. [file 7982927.f1.zip]

Archive with 3 entries (3 files):
- Table S1 (1).txt
- Table S2 (1).txt
- Table S3.txt
