# Supplementary material for: Reveal the Patterns of Prescriptions for Recurrent Respiratory Tract Infections' Treatment Based on Multiple Illustrious Senior Traditional Chinese Medicine Practitioners
Source: Evid Based Complement Alternat Med. 2023 May 25;2023:7982927. doi: 10.1155/2023/7982927 (PMC10234731; doi:10.1155/2023/7982927)
Supplement: Supplementary Materials — Table S1: The difference between related work and previous studies. Table S2: All 45 association rules are shown. Table S3: All 226 disease-herb interaction targets are shown. [file 7982927.f1.zip › Table S1 (1).txt]

	Data source	Number of cases	Research method
Previous studies	"Single hospital center,1 doctor (pediatric illustrious senior TCM practitioner or not)"	Single case	case report
"Related work
(this study)"	"Multiple hospital centers,4 doctors (all are pediatric illustrious senior TCM practitioners)"	Large-scale clinical cases (100 cases per doctor)	"Data mining (machine learning)
systems pharmacology"
