# Supplementary material for: Reveal the Patterns of Prescriptions for Recurrent Respiratory Tract Infections' Treatment Based on Multiple Illustrious Senior Traditional Chinese Medicine Practitioners
Source: Evid Based Complement Alternat Med. 2023 May 25;2023:7982927. doi: 10.1155/2023/7982927 (PMC10234731; doi:10.1155/2023/7982927)
Supplement: Supplementary Materials — Table S1: The difference between related work and previous studies. Table S2: All 45 association rules are shown. Table S3: All 226 disease-herb interaction targets are shown. [file 7982927.f1.zip › Table S2 (1).txt]

rules	support	confidence	lift	count
{Peucedani Radix(Qianhu)} => {Scutellariae Radix(Huangqin)}	0.4625	0.943877551	1.522383147	185
{Armeniacae Semen Amarum(Kuxingren),Peucedani Radix(Qianhu)} => {Scutellariae Radix(Huangqin)}	0.365	0.935897436	1.509511993	146
{Scutellariae Radix(Huangqin),Armeniacae Semen Amarum(Kuxingren)} => {Peucedani Radix(Qianhu)}	0.365	0.863905325	1.763072093	146
{Pheretima(Dilong)} => {Peucedani Radix(Qianhu)}	0.335	0.943661972	1.925840759	134
{Pheretima(Dilong)} => {Scutellariae Radix(Huangqin)}	0.3275	0.922535211	1.487960018	131
{Belamcandae Rhizoma(Shegan)} => {Scutellariae Radix(Huangqin)}	0.3175	0.954887218	1.540140674	127
{Trichosanthis Fructus(Gualou)} => {Scutellariae Radix(Huangqin)}	0.315	0.90647482	1.462056162	126
{Eriobotryae Folium(Pipaye)} => {Scutellariae Radix(Huangqin)}	0.315	0.976744186	1.575393848	126
{Xanthii Fructus(Cang��erzi)} => {Scutellariae Radix(Huangqin)}	0.315	0.84	1.35483871	126
{Trichosanthis Fructus(Gualou)} => {Peucedani Radix(Qianhu)}	0.31	0.892086331	1.820584349	124
{Pheretima(Dilong),Peucedani Radix(Qianhu)} => {Scutellariae Radix(Huangqin)}	0.31	0.925373134	1.492537313	124
{Pheretima(Dilong),Scutellariae Radix(Huangqin)} => {Peucedani Radix(Qianhu)}	0.31	0.946564885	1.931765072	124
{Crataegi Fructus(Shanzha)} => {Glycyrrhizae Radix Et Rhizoma(Gancao)}	0.305	0.917293233	1.706592062	122
{Pheretima(Dilong)} => {Armeniacae Semen Amarum(Kuxingren)}	0.3	0.845070423	1.444564825	120
{Ephedrae Herba(Mahuang)} => {Glycyrrhizae Radix Et Rhizoma(Gancao)}	0.2975	0.820689655	1.526864475	119
{Cicadaeperiostracum(Chantui)} => {Scutellariae Radix(Huangqin)}	0.2975	0.862318841	1.39083684	119
{Eriobotryae Folium(Pipaye)} => {Armeniacae Semen Amarum(Kuxingren)}	0.2925	0.906976744	1.550387597	117
{Trichosanthis Fructus(Gualou),Peucedani Radix(Qianhu)} => {Scutellariae Radix(Huangqin)}	0.2925	0.943548387	1.521852237	117
{Trichosanthis Fructus(Gualou),Scutellariae Radix(Huangqin)} => {Peucedani Radix(Qianhu)}	0.2925	0.928571429	1.895043732	117
{Armeniacae Semen Amarum(Kuxingren),Eriobotryae Folium(Pipaye)} => {Scutellariae Radix(Huangqin)}	0.2925	1	1.612903226	117
{Scutellariae Radix(Huangqin),Eriobotryae Folium(Pipaye)} => {Armeniacae Semen Amarum(Kuxingren)}	0.2925	0.928571429	1.587301587	117
{Eriobotryae Folium(Pipaye)} => {Peucedani Radix(Qianhu)}	0.29	0.899224806	1.835152666	116
{Peucedani Radix(Qianhu),Eriobotryae Folium(Pipaye)} => {Scutellariae Radix(Huangqin)}	0.29	1	1.612903226	116
{Scutellariae Radix(Huangqin),Eriobotryae Folium(Pipaye)} => {Peucedani Radix(Qianhu)}	0.29	0.920634921	1.878846777	116
{Pheretima(Dilong),Peucedani Radix(Qianhu)} => {Armeniacae Semen Amarum(Kuxingren)}	0.29	0.865671642	1.479780584	116
{Pheretima(Dilong),Armeniacae Semen Amarum(Kuxingren)} => {Peucedani Radix(Qianhu)}	0.29	0.966666667	1.972789116	116
{Belamcandae Rhizoma(Shegan)} => {Peucedani Radix(Qianhu)}	0.2875	0.864661654	1.764615621	115
{Peucedani Radix(Qianhu),Belamcandae Rhizoma(Shegan)} => {Scutellariae Radix(Huangqin)}	0.2825	0.982608696	1.584852735	113
{Scutellariae Radix(Huangqin),Belamcandae Rhizoma(Shegan)} => {Peucedani Radix(Qianhu)}	0.2825	0.88976378	1.815844448	113
{Peucedani Radix(Qianhu),Eriobotryae Folium(Pipaye)} => {Armeniacae Semen Amarum(Kuxingren)}	0.275	0.948275862	1.62098438	110
{Armeniacae Semen Amarum(Kuxingren),Eriobotryae Folium(Pipaye)} => {Peucedani Radix(Qianhu)}	0.275	0.94017094	1.918716204	110
{Pheretima(Dilong),Armeniacae Semen Amarum(Kuxingren)} => {Scutellariae Radix(Huangqin)}	0.275	0.916666667	1.478494624	110
{Pheretima(Dilong),Scutellariae Radix(Huangqin)} => {Armeniacae Semen Amarum(Kuxingren)}	0.275	0.839694656	1.435375481	110
{Armeniacae Semen Amarum(Kuxingren),Peucedani Radix(Qianhu),Eriobotryae Folium(Pipaye)} => {Scutellariae Radix(Huangqin)}	0.275	1	1.612903226	110
{Scutellariae Radix(Huangqin),Peucedani Radix(Qianhu),Eriobotryae Folium(Pipaye)} => {Armeniacae Semen Amarum(Kuxingren)}	0.275	0.948275862	1.62098438	110
{Scutellariae Radix(Huangqin),Armeniacae Semen Amarum(Kuxingren),Eriobotryae Folium(Pipaye)} => {Peucedani Radix(Qianhu)}	0.275	0.94017094	1.918716204	110
{Pheretima(Dilong),Armeniacae Semen Amarum(Kuxingren),Peucedani Radix(Qianhu)} => {Scutellariae Radix(Huangqin)}	0.265	0.913793103	1.473859844	106
{Pheretima(Dilong),Scutellariae Radix(Huangqin),Peucedani Radix(Qianhu)} => {Armeniacae Semen Amarum(Kuxingren)}	0.265	0.85483871	1.461262752	106
{Pheretima(Dilong),Scutellariae Radix(Huangqin),Armeniacae Semen Amarum(Kuxingren)} => {Peucedani Radix(Qianhu)}	0.265	0.963636364	1.966604824	106
{Hordei Fructus Germinatus(Maiya)} => {Crataegi Fructus(Shanzha)}	0.2575	0.830645161	2.498180936	103
{Armeniacae Semen Amarum(Kuxingren),Belamcandae Rhizoma(Shegan)} => {Scutellariae Radix(Huangqin)}	0.2525	0.980582524	1.581584717	101
{Trichosanthis Fructus(Gualou),Peucedani Radix(Qianhu)} => {Armeniacae Semen Amarum(Kuxingren)}	0.2525	0.814516129	1.392335263	101
{Trichosanthis Fructus(Gualou),Armeniacae Semen Amarum(Kuxingren)} => {Peucedani Radix(Qianhu)}	0.2525	0.935185185	1.908541194	101
{Trichosanthis Fructus(Gualou),Armeniacae Semen Amarum(Kuxingren)} => {Scutellariae Radix(Huangqin)}	0.2525	0.935185185	1.508363202	101
{Trichosanthis Fructus(Gualou),Scutellariae Radix(Huangqin)} => {Armeniacae Semen Amarum(Kuxingren)}	0.2525	0.801587302	1.370234704	101
