# Supplementary material for: Reveal the Patterns of Prescriptions for Recurrent Respiratory Tract Infections' Treatment Based on Multiple Illustrious Senior Traditional Chinese Medicine Practitioners
Source: Evid Based Complement Alternat Med. 2023 May 25;2023:7982927. doi: 10.1155/2023/7982927 (PMC10234731; doi:10.1155/2023/7982927)
Supplement: Supplementary Materials — Table S1: The difference between related work and previous studies. Table S2: All 45 association rules are shown. Table S3: All 226 disease-herb interaction targets are shown. [file 7982927.f1.zip › Table S3.txt]

Huangqin,Kuxingren,Qianhu,Dilong(226��Summary, de-duplication)	Huangqin(51)	Kuxingren(113)	Qianhu(106)	Dilong(51)
STAT3	AR	ACHE	AR	TRPV1
IL10	BCL2	CA2	BCL2	PTEN
TNF	CA2	CDK4	CA2	HMGCR
IL6	CALM3	NOS2	CASP3	CHI3L1
TP53	CCNA2	PPARG	CCNA2	CETP
IFNG	CDK2	PRSS1	CDK2	CTBP1
TGFB1	ESR1	PTGS1	ESR1	PHGDH
IL1B	ESR2	PTGS2	ESR2	GLUL
KRAS	GSK3B	RELA	GSK3B	ACSL4
PTEN	NOS2	SLC6A2	NOS2	ALDH3A1
CCL2	PIM1	CHRM2	PIM1	ACSL1
SFTPB	PPARG	DPP4	PPARG	FABP1
RIPK1	PRSS1	NCOA2	PTGS1	ACOT7
PIK3CA	PTGS1	BCL2	PTGS2	SDHA
EBF3	PTGS2	CCND1	TNF	UCP2
CD40LG	CHEK1	ESR1	DPEP1	SREBF2
IL13	DPEP1	JUN	DPP4	ALDH2
NFKB1	DPP4	RB1	CCND1	ABCA1
CASP8	MAPK14	TNF	JUN	COL1A1
NCF1	NCOA2	CASP8	MMP9	GCG
AKT1	SCN5A	CHRM1	PON1	PKM
SDHA	TNF	CASP3	BAX	PPARD
CTNNB1	NFKB1	ICAM1	MAPK14	RHO
BRCA2	CASP3	BAX	MYC	TXNRD1
ICAM1	ACHE	CCNA2	PTEN	MPO
MPO	RXRA	NFKBIA	ACHE	BMP15
HMOX1	MDM2	MAPK14	PLAU	DCLRE1C
MAPK1	MAPK1	CDK6	FOS	ECEL1
ERBB2	TGFB1	HERC5	CASP9	GDF5
DCLRE1C	IL1B	CHRM3	GABRA1	GDF6
NFKBIA	CYP19A1	GSK3B	RASA1	HK1
NOS2	FOSL2	RXRA	CHEK1	MMEL1
SH2D1A	RB1	CDKN1A	ICAM1	NODAL
CXCL10	CASP9	ABCC2	NR1I2	PHEX
SOD1	BAX	MMP1	TGFB1	SH2D1A
CCND1	MS4A2	SLC6A3	PRSS1	BMP5
COL1A1	PDE3A	CYP2B6	STAT3	BMP8B
PTGS2	PRKAA2	MCL1	EIF2AK3	EBF2
MMP9	IL13	PGR	RXRA	EBF3
INS	MAP2	MUC1	MAOB	ECE2
PPARG	CDK4	NFKB1	NFKBIA	INTS11
BCL2	HMOX1	PLAU	LTA4H	KEL
MUC1	CCND1	SLC2A4	ADRB2	MARK1
RELA	POLD1	IL6	PTGER3	MARK3
MMP1	CDKN1A	DPEP1	CYP3A4	S100A12
MYC	PYGM	CCND2	BCL2L1	SLC13A3
CHRM3	NCOA1	SLC2A3	BIRC5	SPAG6
CASP3	CYCS	ESR2	TP53	STAU1
ADRB2	MAOA	MMP9	CHRM2	YWHAH
JUN	TP53	CDK2	DUOX2	CDK4
CD36	IL6	BCL2L1	CASP8	PPARA
RB1		CACNA1B	MMP10
NOS3		SFTPB	MMP3
AR		NFATC2	VCAM1
MDM2		SOD1	POLD1
CYP3A4		ADRA1A	PRKCA
CDKN1A		TYR	IL6
SRC		MAP2K1	CDK4
SELE		ADRB2	CDKN1A
ESR1		PIM1	ATF2
PON1		KDR	COL1A1
BAX		SLC2A2	BCKDHB
DKC1		AKT1	CD320
GSTP1		LYZ	LRP8
MMP2		CACNA1D	FOXO3
CAT		SLC22A5	CHRNA2
ITGA6		IL1R2	MMP2
PIK3CG		NOP2	JUNB
XDH		SELE	SELE
MAP2K1		CASP9	EZH2
CYP1A1		RIPK1	CD33
ABCC2		UCP2	NOP2
PECAM1		PTGES	BMP2
INSR		ADRA1D	CEBPA
SLC6A3		CAT	IL10
CTSB		MAPK3	MAP2
CTBP1		ABCG8	KRAS
MAPK3		CD40LG	XDH
PTGS1		DKC1	CHRM1
MAPK14		DLGAP5	CTSB
BMP2		CHEK1	CDT1
CYCS		INS	INPPL1
GLUL		BIRC5	PDE4A
KDR		ERBB2	DCK
DPP4		IL10	IL1B
FOS		FOS	AGT
AGT		MAOA	GSTP1
VCAM1		SRC	CCL2
NODAL		ABCG5	MAPK8
PRSS1		ITGA6	NOS3
INPPL1		ALPI	MMP1
SCN5A		BMP6	PIK3CG
EIF2AK3		SYT1	CTNNB1
CDK4		INSR	CYP1A1
BCL2L1		PPARA	PTPN1
CACNA1B		LITAF	HERC5
PLAU		GAP43	PIK3CB
FGF2		PECAM1	BRCA2
ACHE		HMOX1	H2AX
BIRC5		TP53	CXCL10
GDF6		FGF2	PIK3CA
EZH2		TRPC6	MAOA
ABCG5		MYB	NFKB1
MCL1		E2F3	NCF1
BMP6		EZR	KDM1A
CEBPA		FZD5	TK1
PYGM		PON1
MMP3		TRPV1
ALDH2		AR
SLC22A5		IFNG
MAPK8		MDM2
CASP9		ABCA1
PGR		CD36
CYP2B6
EZR
GCG
PDE4A
PRKCA
GSK3B
ESR2
TRPV1
CCND2
CDK2
CDK6
CHI3L1
CYP19A1
DUOX2
LYZ
CDT1
NR1I2
RXRA
HMGCR
CCNA2
CETP
TRPC6
PPARA
TYR
GABRA1
HK1
H2AX
BCKDHB
PIK3CB
ABCA1
UCP2
MYB
ABCG8
DCK
PKM
S100A12
CA2
MMEL1
MAP2
PHGDH
PHEX
CHRM2
RASA1
KDM1A
RHO
POLD1
FOXO3
SLC2A2
CHEK1
MAOA
MS4A2
STAU1
TK1
SPAG6
CD33
SYT1
SLC6A2
ATF2
ALPI
LTA4H
MAOB
HERC5
PPARD
FABP1
PTPN1
LITAF
MMP10
KEL
CALM3
IL1R2
NCOA2
SLC2A3
PRKAA2
JUNB
GAP43
DPEP1
MARK3
CACNA1D
CHRM1
NCOA1
NFATC2
SLC2A4
PIM1
NOP2
ADRA1A
PTGES
ALDH3A1
TXNRD1
YWHAH
SREBF2
PTGER3
ECEL1
LRP8
MARK1
ADRA1D
CHRNA2
ACSL4
INTS11
SLC13A3
GDF5
FOSL2
PDE3A
E2F3
CD320
BMP15
DLGAP5
ACOT7
FZD5
BMP8B
BMP5
ACSL1
EBF2
ECE2
